# Supplementary material for: Replenishing Hope: The Time for Country-Led Integration Is Now
Source: Int J Health Policy Manag. 2025 Dec 27;14:9284. doi: 10.34172/ijhpm.9284 (PMC12958242; doi:10.34172/ijhpm.9284)
Supplement: Supplementary file 1 — Information NTD Integration Literature. [file ijhpm-14-9284-s001.xlsx]

## Sheet: Sheet1
	Combined Articles/Data
No	Name of Document	Type of Document	Year	Written/published by	Recommended by	Download link
1	Reaching the Unreached framework	Framework	2022	WPRO	Kazim	RC73 Agenda 14 Annex Reaching the unreached (who.int)
2	Regional Framework on the future of PHC in the Western Pacific	Framework	2023	WPRO	Kazim	9789290620129-eng.pdf (who.int)
3	Global framework for multi-disease elimination	Framework	2020	WHO/PAHO	Kazim	PowerPoint Presentation (who.int)
4	Multi-disease elimination plan	Country Plan		DoH/Philippines	Kazim	Not available online
5	Integrated disease mapping survey in Vanuatu	article	2020		Kazim	Lessons from the Field: Integrated survey methodologies for neglected tropical diseases | Transactions of The Royal Society of Tropical Medicine and Hygiene | Oxford Academic (oup.com)
6	Building the link between campaign and PHC: Integrated NTD campaign in two countries of western Pacific	research ppt	2021	TFGH/Bridges to dev	YMH	20210602-IR-Project-Plan-Presentation-Bridges-to-Development_PNG-Vanuatu_vff.pptx.pdf (campaigneffectiveness.org)
7	Health Campaign effectiveness	Technical brief	2020	TFGH	Supriya
8	WHO NTD road map 2021-20230	Strategy	2021	WHO
9	Can Economic Analysis Contribute to Disease Elimination and Eradication? A Systematic Review	article	2015	PLOS	Magid	Can Economic Analysis Contribute to Disease Elimination and Eradication? A Systematic Review - PubMed (nih.gov)
10	Economic evaluation of disease elimination: An extension to the net-benefit framework and application to human African trypanosomiasis	article	2021		Magid	Economic evaluation of disease elimination: An extension to the net-benefit framework and application to human African trypanosomiasis - PubMed (nih.gov)
11	Integrated Disease Surveillance and Response (IDSR) strategy: current status, challenges and perspectives for the future in Africa	article	2019	BMJ Global Health	Magid	Integrated Disease Surveillance and Response (IDSR) strategy: current status, challenges and perspectives for the future in Africa - PubMed (nih.gov)
12	NTD Roadmap tracker	database			Magid	https://www.who.int/teams/control-of-neglected-tropical-diseases/data-platforms-and-tools/road-map-tracker
13	Integration of Water, Sanitation, and Hygiene for the Prevention and Control of Neglected Tropical Diseases: A Rationale for Inter-Sectoral Collaboration	article	2013	PLOS NTD	Magid	Integration of Water, Sanitation, and Hygiene for the Prevention and Control of Neglected Tropical Diseases: A Rationale for Inter-Sectoral Collaboration | PLOS Neglected Tropical Diseases
14	ESPEN Portal	database				Home | ESPEN
15	Country Health Information Platform	dashboard				Country Health Information Platform (CHIP) | ESPEN
16	Tropical Data	database				Tropical Data
17	Health Campaign Integration: A Scoping Review	Review		TFGH		FORMATTED-ResearchBrief-Emory-23-Sept-2022.docx (campaigneffectiveness.org)
18	A scoping review on integrated health campaigns for immunization in low- and middle-income countries	article	2023	Health Policy Plan		A scoping review on integrated health campaigns for immunization in low- and middle-income countries - PubMed (nih.gov)
19	Cost-effectiveness of triple drug administration (TDA) with praziquantel, ivermectin and albendazole for the prevention of neglected tropical diseases in Nigeria	article	2011	Ann Trop Med Para		Cost-effectiveness of triple drug administration (TDA) with praziquantel, ivermectin and albendazole for the prevention of neglected tropical diseases in Nigeria - PubMed (nih.gov)
20	Projected benefits from integrating NTD programs in sub-Saharan Africa	article	2006	Trends Parasitol		Projected benefits from integrating NTD programs in sub-Saharan Africa - PubMed (nih.gov)
21	Integration of health information systems: Case study from Malawi	thesis	2007			Integration of Health Information Systems: Case study from Malawi (uio.no)
22	Accelerating the prevention, control and elimination of communicable diseases through integration: optimizing support from Gavi and the Global Fund		2022	WHO		EMRC695-eng.pdf (who.int)
23	Leveraging resources and the impact of neglected tropical disease elimination programmes: getting (much) more than what you pay for	article	2022	Iain Jones/Philip Downs		Leveraging resources and the impact of neglected tropical disease elimination programmes: getting (much) more than what you pay for - PubMed (nih.gov)
24	Cross-cutting topic- Campaign effectiveness	website resources		TFGH		Cost-Effectiveness - Health Campaign Effectiveness Coalition
25	The effects of integration on financing and coverage of neglected tropical disease programs	article	2013	Am J Trop Med		The effects of integration on financing and coverage of neglected tropical disease programs - PubMed (nih.gov)
26	Assessing the cost-effectiveness of integrated case management of Neglected Tropical Diseases in Liberia	article	2023	BMC		Assessing the cost-effectiveness of integrated case management of Neglected Tropical Diseases in Liberia | BMC Health Services Research | Full Text (biomedcentral.com)
27	Neglected tropical diseases: exploring long term practical approaches to achieve sustainable disease elimination and beyond	article	2017	Inf Dis of Poverty		Neglected tropical diseases: exploring long term practical approaches to achieve sustainable disease elimination and beyond | Infectious Diseases of Poverty | Full Text (biomedcentral.com)
28	Prevention, control, and elimination of neglected diseases in the Americas: Pathways to integrated, inter-programmatic, inter-sectoral action for health and development	article	2007			Prevention, control, and elimination of neglected diseases in the Americas: Pathways to integrated, inter-programmatic, inter-sectoral action for health and development | BMC Public Health | Full Text (biomedcentral.com)
29	How can we better integrate the prevention, treatment, control and elimination of neglected tropical diseases with other health interventions? A systematic review	article	2021	BMJ		How can we better integrate the prevention, treatment, control and elimination of neglected tropical diseases with other health interventions? A systematic review - PMC (nih.gov)
30	Case Studies on Collaborative Planning: Promosing practices for integrated health campaigns	case study		TFGH		Case Studies on Integrated Health Campaigns - Health Campaign Effectiveness Coalition
31	Integration case study	case study		TFGH		Implementation Research Projects - Health Campaign Effectiveness Coalition
32	DECISION-MAKING & PLANNING CONSIDERATIONS FOR INTEGRATED HEALTH CAMPAIGNS	working draft	2023	WHO		who-campaign_integration_guide_working_draft.pdf
33	Promising Practices	case study		TFGH		Promising Practices - Health Campaign Effectiveness Coalition
34	Integrating for impact: Mainstreaming and Health Systems Strengthening for Sustainable NTD Service	report	2020	COR-NTD		Microsoft Word - Breakout Report_1F_Mainstreaming and Health Systems Strengthening for Sustainable NTD Services.docx (cor-ntd.org)
35	Data integration into national health information systems: the Ethiopia national trachoma control programme	article	2022	Community eye health		Data integration into national health information systems: the Ethiopia national trachoma control programme - PubMed (nih.gov)
36	Lessons learned for surveillance strategies for trachoma elimination as a public health problem, from the evaluation of approaches utilised by Guinea worm and onchocerciasis programmes: A literature review	article	2021	PLOS NTD		Lessons learned for surveillance strategies for trachoma elimination as a public health problem, from the evaluation of approaches utilised by Guinea worm and onchocerciasis programmes: A literature review - PubMed (nih.gov)
37	Neglected tropical diseases activities in Africa in the COVID-19 era: the need for a "hybrid" approach in COVID-endemic times	article	2021	Inf Dis of Poverty		Neglected tropical diseases activities in Africa in the COVID-19 era: the need for a "hybrid" approach in COVID-endemic times - PubMed (nih.gov)
38	Recognising the potential of neglected tropical disease programmes as a platform for pandemic preparedness: the Ascend experience	article	2022	Int Health		Recognising the potential of neglected tropical disease programmes as a platform for pandemic preparedness: the Ascend experience - PubMed (nih.gov)
39	Integrated transmission assessment surveys (iTAS) of lymphatic filariasis and onchocerciasis in Cross River, Taraba and Yobe States, Nigeria	article	2022	Parasite and Vec		Integrated transmission assessment surveys (iTAS) of lymphatic filariasis and onchocerciasis in Cross River, Taraba and Yobe States, Nigeria - PMC (nih.gov)
40	Integration of Eradication Initiatives and Health Systems	book	2012	Alan R. Hinman		https://doi.org/10.7551/mitpress/9780262016735.003.0015
41	Disease eradication and health systems development.	WHO bulletin	1998	WHO		Disease eradication and health systems development - PubMed (nih.gov)
42	Integrating NTD into global health and development	Report	2017	WHO		untitled (who.int)
43	WASH and health working together	Guideline	2019	WHO		WASH and health working together (who.int)
44	Malaria and lymphatic filariasis: the case for integrated vector management	article	2013	Lancet		Malaria and lymphatic filariasis: the case for integrated vector management - PubMed (nih.gov)
45	Lymphatic filariasis elimination and schistosomiasis control in combination with onchocerciasis control in Nigeria	article	2002	Am J Trop Med		Lymphatic filariasis elimination and schistosomiasis control in combination with onchocerciasis control in Nigeria - PubMed (nih.gov)
46	Successful integration of insecticide-treated bed net distribution with mass drug administration in Central Nigeria	article	2006	Am J Trop Med		Successful integration of insecticide-treated bed net distribution with mass drug administration in Central Nigeria - PubMed (nih.gov)
47	Skin NTDs: prioritizing integrated approaches to reduce suffering, psychosocial impact and stigmatization	News	2020	WHO		Skin NTDs: prioritizing integrated approaches to reduce suffering, psychosocial impact and stigmatization (who.int)
48	Criteria of effectiveness in multiple cross-sectoral interorganizational relationships	article	2009	Eval program plan		Criteria of effectiveness in multiple cross-sectoral interorganizational relationships - PubMed (nih.gov)
49	Cross-sector partnerships and public health: challenges and opportunities for addressing obesity and noncommunicable diseases through engagement with the private sector	article	2015	Annu Rev Public Health		Cross-sector partnerships and public health: challenges and opportunities for addressing obesity and noncommunicable diseases through engagement with the private sector - PubMed (nih.gov)
50	Cross-sector Service Provision in Health and Social Care: An Umbrella Review	article	2016	Int J Integ Care		Cross-sector Service Provision in Health and Social Care: An Umbrella Review - PubMed (nih.gov)
51	The Global Fund to Fight AIDS, Tuberculosis and Malaria: funding for unpopular public-health programmes	article	2004	Lancet		The Global Fund to Fight AIDS, Tuberculosis and Malaria: funding for unpopular public-health programmes - The Lancet
52	Integrated community case management of malaria, pneumonia and diarrhoea across three African countries: A qualitative study exploring lessons learnt and implications for further scale up	article	2014	J Global Health		Integrated community case management of malaria, pneumonia and diarrhoea across three African countries: A qualitative study exploring lessons learnt and implications for further scale up - PMC (nih.gov)
53	Global Elimination and Acceleration Review Framework (GEAR)	Framework	2022	GLIDE/Bridges to Dev		https://glideglobal.wpenginepowered.com/wp-content/uploads/2022/04/GLIDE_Bridges_EE_Paper.pdf
54	Integration White Paper	article	2022	GLIDE/Bridges to Dev		https://glideglobal.wpenginepowered.com/wp-content/uploads/2022/07/Cross-Sector-Collaboration-Review-Whitepaper.pdf
55	Case study: Ghana Malaria and NTD Program Integration Workshop	Case Study	2022	GLIDE/Bridges to Dev		https://glideglobal.wpenginepowered.com/wp-content/uploads/2022/10/Case-Study-Ghana-Malaria-NTDs-Integration.pdf
56	Case study: Zanzibar Malaria and NTD Program Integration Workshop	Case Study	2022	GLIDE/Bridges to Dev		https://glideglobal.wpenginepowered.com/wp-content/uploads/2023/01/Case-Study-Zanzibar-Malaria-NTDs-Integration-1.pdf
57	Integrated Surveillance Planning Toolkit, for Neglected Tropical Diseases in Post-Validation or Verification Settings Landscaping report	article	2023	PATH, BMGF, WHO		Integrated_PVS_planning_toolkit_for_NTDs_landscaping_report_FINAL.pdf (path.org)
58	Integrated Surveillance Planning Toolkit Review	Case Studies	2023	PATH, BMGF, WHO		Annex_1_Integrated_PVS_planning_toolkit_for_NTDs.xlsx (live.com)
59	A Review of Scabies: An Infestation More than Skin Deep	article	2018	Dermatology		https://pubmed.ncbi.nlm.nih.gov/30544123/
60	Worm Infestation: Diagnosis, Treatment and Prevention	article	2018	Indian Journal of Pediatrics		https://link.springer.com/article/10.1007/s12098-017-2505-z
61	Neglected Tropical Diseases and Mental Health: Progress, Partnerships, and Integration	article	2019	Trends Parasitol		https://www.sciencedirect.com/science/article/pii/S1471492218302393
62	Challenges and opportunities associated with neglected tropical disease and water, sanitation and hygiene intersectoral integration programs	article	2015	BMC		https://bmcpublichealth.biomedcentral.com/articles/10.1186/s12889-015-1838-7
63	Collaborating to develop joint water, sanitation and hygiene (WASH) and neglected tropical disease (NTD) sector monitoring: an expert consultation	article	2018	Int Health		https://academic.oup.com/inthealth/article/9/4/215/3603586?login=false
64	Organization of oversight for integrated control of neglected tropical diseases within Ministries of Health	Lit review	2018	PLOS NTD		https://journals.plos.org/plosntds/article?id=10.1371/journal.pntd.0006929
65	Integration of Management Strategies for Skin-Related Neglected Tropical Diseases	Review	2021	Dermatologic Clinics		https://www.sciencedirect.com/science/article/pii/S0733863520300747?via%3Dihub
66	People are neglected, not diseases: the relationship between disability and neglected tropical diseases	article	2019	Transactions of the Royal Society of Tropical Medicine & Hygiene		https://academic.oup.com/trstmh/article/113/12/829/5492713
67	More medicines alone cannot ensure the treatment of neglected tropical diseases	article	2019	Lancet Inf. Diseases		https://www.thelancet.com/journals/laninf/article/PIIS1473-3099(19)30160-4/abstract
68	The Connection between Climate Change, Surgical Care and Neglected Tropical Diseases	article	2022	Annals of Global Health		https://annalsofglobalhealth.org/articles/10.5334/aogh.3766
69	Integrated Healthcare Delivery: A Qualitative Research Approach to Identifying and Harmonizing Perspectives of Integrated Neglected Tropical Disease Programs	article	2016	PLOS NTD		https://journals.plos.org/plosntds/article?id=10.1371/journal.pntd.0005085
70	Integrated Control and Management of Neglected Tropical Skin Diseases	article	2017	PLOS NTD		https://journals.plos.org/plosntds/article?id=10.1371/journal.pntd.0005136
71	Community-based interventions for the prevention and control of helmintic neglected tropical diseases	Scoping review	2014	Inf Dis of Poverty		https://idpjournal.biomedcentral.com/articles/10.1186/2049-9957-3-23
72	The effect of conditional cash transfers on the control of neglected tropical disease: a systematic review	Lit review	2022	Lancet GH		https://www.thelancet.com/journals/langlo/article/PIIS2214-109X(22)00065-1/fulltext
73	Sustainable Surveillance of Neglected Tropical Diseases for the Post-Elimination Era	article	2021	Clinical Infectious Diseases		https://academic.oup.com/cid/article/72/Supplement_3/S210/6274298
74	Reducing the neglected burden of viral hepatitis in Africa: strategies for a global approach	article	2014	J Hepatology		https://pubmed.ncbi.nlm.nih.gov/25457207/
75	Achieving the endgame: Integrated NTD case searches	article	2018	PLOS NTD		https://journals.plos.org/plosntds/article?id=10.1371/journal.pntd.0006623
76	Methods and Approaches for Buruli Ulcer Surveillance in Africa: Lessons Learnt and Future Directions	protocol	2022	Methods Mol Biol		https://link.springer.com/protocol/10.1007/978-1-0716-1779-3_10
77	Ivermectin and malaria control	article	2017	Malar J		https://malariajournal.biomedcentral.com/articles/10.1186/s12936-017-1825-9
78	Approaches to advance drug discovery for neglected tropical diseases	article	2022	Drug Discov Today		https://www.sciencedirect.com/science/article/abs/pii/S1359644622001350?via%3Dihub
79	Snakebite envenoming	article	2017	Nat Rev Dis Primers		https://www.nature.com/articles/nrdp201763
80	Integrating Neglected Tropical Disease and Immunization Programs: The Experiences of the Tanzanian Ministry of Health	article	2016	Am J Trop Med Hyg		https://www.ajtmh.org/view/journals/tpmd/95/3/article-p505.xml
81	Demographic, socioeconomic and environmental changes affecting circulation of neglected tropical diseases in Egypt	article	2015	Asian Pac J Trop Med		https://www.sciencedirect.com/science/article/pii/S1995764515001728?via%3Dihub
82	Onchocerciasis in Yemen: Time to take action against a neglected tropical parasitic disease	article	2017	Acta Trop		https://www.sciencedirect.com/science/article/pii/S0001706X16301309?via%3Dihub
83	Control Strategies for Scabies	article	2018	Trop Med Infect Dis.		https://www.mdpi.com/2414-6366/3/3/98
84	Adapting an integrated neglected tropical disease programme in response to COVID-19	article	2021	Trans R Soc Trop Med Hyg		https://www.ncbi.nlm.nih.gov/pmc/articles/PMC7928664/
85	A health-systems journey towards more people-centred care: lessons from neglected tropical disease programme integration in Liberia	article	2023	Health Res Policy Syst		https://health-policy-systems.biomedcentral.com/articles/10.1186/s12961-023-00975-x
86	How can the neglected tropical disease community be inclusive and equitable in programme delivery? Reaching refugees and internally displaced persons through integrating a 'leave no one behind' approach	article	2022	Int Health		https://www.ncbi.nlm.nih.gov/pmc/articles/PMC9492274/
87	One World-One Health and neglected zoonotic disease: elimination, emergence and emergency in Uganda	article	2015	Soc Sci Med		https://www.sciencedirect.com/science/article/pii/S0277953614004122?via%3Dihub
88	Opportunities for Integrated Control of Neglected Tropical Diseases That Affect the Skin	article	2016	Trends Parasitol		https://www.sciencedirect.com/science/article/pii/S1471492216301222
89	Impact of vectorborne parasitic neglected tropical diseases on child health	article	2016	Arch Dis Child		https://adc.bmj.com/content/101/7/640.long
90	Integrated approach in the control and management of skin neglected tropical diseases in Lalo, Benin	article	2018	PLOS NTD		https://journals.plos.org/plosntds/article?id=10.1371/journal.pntd.0006584
91	COUNTDOWN Consortium. Equity and efficiency in the scaled-up implementation of integrated neglected tropical disease control: the health economics protocol of the COUNTDOWN multicountry observational study in Ghana, Cameroon and Liberia	Observational study	2018	BMJ		https://bmjopen.bmj.com/content/8/6/e020113.long
92	A holistic approach to well-being and neglected tropical diseases: evaluating the impact of community-led support groups in Nigeria using community-based participatory research	Community based participatory research	2023	Int Health		https://www.ncbi.nlm.nih.gov/pmc/articles/PMC10037262/
93	Neglected tropical disease as a 'biographical disruption': Listening to the narratives of affected persons to develop integrated people centred care in Liberia	article	2019	PLOS NTD		https://journals.plos.org/plosntds/article?id=10.1371/journal.pntd.0007710
94	Community drug distributors for mass drug administration in neglected tropical disease programmes: systematic review and analysis of policy documents	article	2019	J Glob Health		https://www.ncbi.nlm.nih.gov/pmc/articles/PMC6790237/
95	Historical Perspective and Risk of Multiple Neglected Tropical Diseases in Coastal Tanzania: Compositional and Contextual Determinants of Disease Risk	article	2015	PLOS NTD		https://journals.plos.org/plosntds/article?id=10.1371/journal.pntd.0003939
96	The development, implementation, and evaluation of an optimal model for the case detection, referral, and case management of Neglected Tropical Diseases. PLoS One. 2023 May 10;18(5):e0283856. doi: 10.1371/journal.pone.0283856. PMID: 37163515; PMCID: PMC10171595.	article	2023	PLOS One		https://journals.plos.org/plosone/article?id=10.1371/journal.pone.0283856
97	Characterising spatial patterns of neglected tropical disease transmission using integrated sero-surveillance in Northern Ghana	article	2022	PLOS NTD		https://journals.plos.org/plosntds/article?id=10.1371/journal.pntd.0010227
98	The role of community participation for sustainable integrated neglected tropical diseases and water, sanitation and hygiene intervention programs: A pilot project in Tanzania	article	2018	Soc Sci Med		https://www.sciencedirect.com/science/article/pii/S0277953618300728?via%3Dihub
99	Building supply chain capacity for neglected tropical diseases: experience from the Ascend West and Central Africa programme	article	2021	Trans R Soc Trop Med Hyg		https://www.ncbi.nlm.nih.gov/pmc/articles/PMC8194841/
100	How has the Ascend programme contributed to strengthening health systems for sustainable country-driven neglected tropical disease programming?	article	2022	Int Health		https://www.ncbi.nlm.nih.gov/pmc/articles/PMC9492275/
101	Importance of consultations using mobile teams in the screening and treatment of neglected tropical skin diseases in Benin	article	2023	PLOS NTD		https://journals.plos.org/plosntds/article?id=10.1371/journal.pntd.0011314
102	Integrated approach in the control and management of skin neglected tropical diseases in three health districts of Côte d'Ivoire 2020	article	2022	BMC Public Health		https://bmcpublichealth.biomedcentral.com/articles/10.1186/s12889-020-08632-6
103	Extent of Integration of Priority Interventions into General Health Systems: A Case Study of Neglected Tropical Diseases Programme in the Western Region of Ghana	article	2016	PLOS NTD		https://journals.plos.org/plosntds/article?id=10.1371/journal.pntd.0004725
104	"Buruli ulcer and leprosy, they are intertwined": Patient experiences of integrated case management of skin neglected tropical diseases in Liberia	article	2020	PLOS NTD		https://journals.plos.org/plosntds/article?id=10.1371%2Fjournal.pntd.0008030
105	Integrated Aedes management for the control of Aedes-borne diseases	Review	2018	PLOS NTD		https://journals.plos.org/plosntds/article?id=10.1371/journal.pntd.0006845
106	Integration of schistosomiasis control activities within the primary health care system: a critical review	Review	2019	Parasit Vectors		https://parasitesandvectors.biomedcentral.com/articles/10.1186/s13071-019-3652-z
107	The journey towards elimination of gambiense human African trypanosomiasis: not far, nor easy	article	2014	Parasitology		https://www.cambridge.org/core/journals/parasitology/article/journey-towards-elimination-of-gambiense-human-african-trypanosomiasis-not-far-nor-easy/5A8E090A487C378266A2C8001CFC1F18
108	A One Health Approach for Guinea Worm Disease Control: Scope and Opportunities	article	2020	Trop Med Infect Dis		https://www.mdpi.com/2414-6366/5/4/159
109	Snakebite envenoming from a global perspective: Towards an integrated approach	article	2009	Toxicon		https://www.sciencedirect.com/science/article/pii/S0041010109005510
110	Integration of control of neglected tropical diseases into health-care systems: challenges and opportunities	article	2010	Lancet		https://www.thelancet.com/journals/lancet/article/PIIS0140-6736(09)61249-6/abstract
111	A blueprint for success: integration of neglected tropical disease control programmes	article	2006	Trends Parasitol		https://www.cell.com/trends/parasitology/abstract/S1471-4922(06)00123-1?_returnURL=https%3A%2F%2Flinkinghub.elsevier.com%2Fretrieve%2Fpii%2FS1471492206001231%3Fshowall%3Dtrue
112	Incorporating a rapid-impact package for neglected tropical diseases with programs for HIV/AIDS, tuberculosis, and malaria	article	2006	PLOS Med		https://journals.plos.org/plosmedicine/article?id=10.1371/journal.pmed.0030102
113	Control of Neglected Tropical Diseases: Integrated Chemotherapy and Beyond	article	2006	PLOS Med		https://journals.plos.org/plosmedicine/article?id=10.1371/journal.pmed.0030112
114	Complex emergencies and the control and elimination of neglected tropical diseases in Africa: developing a practical approach for implementing safe and effective mapping and intervention strategies	article	2021	Conflict Health		https://www.ncbi.nlm.nih.gov/pmc/articles/PMC8010498/
115	Cost-Effectiveness of the Strategies to Reduce the Incidence of Dengue in Colima, México	article	2017	Int J Env Res PH		https://www.researchgate.net/publication/318995304_Cost-Effectiveness_of_the_Strategies_to_Reduce_the_Incidence_of_Dengue_in_Colima_Mexico
116	Evidence based community mobilization for dengue prevention in Nicaragua and Mexico (Camino Verde, the Green Way): cluster randomized controlled trial	article	2015	BMJ		https://www.ncbi.nlm.nih.gov/pmc/articles/PMC4495677/
117	Community-Based Control of Aedes aegypti By Using Mesocyclops in Southern Vietnam	article	2012	Am J Trop Med Hyg		https://www.ncbi.nlm.nih.gov/pmc/articles/PMC3335693/
118	Elimination of dengue by community programs using Mesocyclops(Copepoda) against Aedes aegypti in central Vietnam	article	2005	Am J Trop Med Hyg		https://core.ac.uk/reader/10902899?utm_source=linkout
119	Microbial Larvicide Application by a Large-Scale, Community-Based Program Reduces Malaria Infection Prevalence in Urban Dar Es Salaam, Tanzania	article	2009	PLOS One		https://journals.plos.org/plosone/article/file?id=10.1371/journal.pone.0005107&type=printable
120	Effects of a Five-Year Citywide Intervention Program To Control Aedes aegypti and Prevent Dengue Outbreaks in Northern Argentina	article	2009	PLOS NTD		https://www.ncbi.nlm.nih.gov/pmc/articles/PMC2669131/pdf/pntd.0000427.pdf
121	Reduction in dengue cases observed during mass control of Aedes (Stegomyia) in street catch basins in an endemic urban area in Colombia	article	2014	Acta Trop		https://europepmc.org/backend/ptpmcrender.fcgi?accid=PMC4654410&blobtype=pdf
122	Evidence on impact of community-based environmental management on dengue transmission in Santiago de Cuba	article	2011	Trop Med Intl Hea		https://onlinelibrary.wiley.com/doi/epdf/10.1111/j.1365-3156.2011.02762.x
123	Preliminary results on the control of Aedes spp. in a remote Guatemalan community vulnerable to dengue, chikungunya and Zika virus: community participation and use of low-cost ecological ovillantas for mosquito control	article	2016	F1000 Research(under peer review)		https://f1000research.com/articles/5-598#referee-response-18573
124	Unlocking the blueprint to eliminating neglected tropical diseases: A review of efforts in 50 countries that have eliminated at least 1 NTD	article	2025	PLoS Negl Trop Dis		10.1371/journal.pntd.0013424
125	Echinococcosis on the Tibetan Plateau, where to go?	article	2025	Trends Parasitol		10.1016/j.pt.2025.07.001
126	Interaction of contextual, setting and implementation factors on a podoconiosis intervention in Rural Ethiopia: Results from a qualitative study	article	2025	PLoS One		10.1371/journal.pone.0328237
127	Assessment of the effectiveness of public art in improving knowledge, attitude, practices and mitigation of stigmatization regarding neglected tropical diseases in South Eastern, Nigeria	article	2025	PLoS Negl Trop Dis		10.1371/journal.pntd.0013266
128	Current state and future directions of interventions for neglected tropical diseases	article	2025	Nat Hum Behav		10.1038/s41562-025-02219-0
129	Integrated serological surveillance for neglected tropical diseases, vaccine-preventable diseases, and arboviruses in Samoa, 2018	article	2025	Sci Rep		10.1038/s41598-025-96769-y
130	Reassessing Schistosoma worms: the overlooked role in host pathology and disease elimination	article	2025	Infect Dis Poverty		10.1186/s40249-025-01298-5
131	Priority knowledge gaps for schistosomiasis research and development in the World Health Organization Africa Region	article	2025	Infect Dis Poverty		10.1186/s40249-025-01285-w
132	Improving neglected tropical disease services and integration into primary healthcare in Southern Nations, Nationalities and People's Region, Ethiopia: Results from a mixed methods evaluation of feasibility, acceptability and cost effectiveness	article	2025	PLoS Negl Trop Dis		10.1371/journal.pntd.0011718
133	Discrepancies in neglected tropical diseases burden estimates in China: comparative study of real-world data and Global Burden of Disease 2021 data (2004-2020)	article	2025	BMJ		10.1136/bmj-2024-080969
134	Eritrea's blueprint for trachoma elimination: A home-grown model for sustainable impact	article	2025	Int J Infect Dis		10.1016/j.ijid.2025.107814
135	Systems thinking in the prevention, control, and elimination of neglected tropical diseases (NTDs)	article	2025	Int J Infect Dis		10.1016/j.ijid.2025.107810
136	Evaluating stakeholder coordination and partnerships for NTD elimination in Taraba state, Nigeria: a multi-level analysis	article	2025	BMC Infect Dis		10.1186/s12879-025-10553-x
137	Assessing the Burden of Neglected Tropical Diseases in Low-Income Communities: Challenges and Solutions	article	2024	Viruses		10.3390/v17010029
138	Reassessing the Significance of Mycobacterium in Neglected Tropical Diseases: A Study Protocol in Nigeria	article	2024	Int J Mycobacteriol		10.4103/ijmy.ijmy_145_24
139	Rapid assessment of noma: Reporting on forgotten and neglected disease in Ethiopia	article	2024	PLoS Negl Trop Dis		10.1371/journal.pntd.0012696
140	Innovative technologies to address neglected tropical diseases in African settings with persistent sociopolitical instability	article	2024	Nat Commun		10.1038/s41467-024-54496-4
141	A Review on the Epidemiology and Clinical Management of Neglected Tropical Diseases	article	2025	Infect Disord Drug Targets		10.2174/0118715265305007240718081727
142	Exploring healthcare professionals' perspectives on neglected tropical diseases in Eastern Uganda: a qualitative study with a focus on schistosomiasis and soil-transmitted helminths	article	2024	Trans R Soc Trop Med Hyg		10.1093/trstmh/trae043
143	Assessing the integration of skin screening into a mass drug administration campaign against neglected tropical diseases: A cross-sectional observational study from two districts in Côte d'Ivoire, 2023	article	2024	Int J Infect Dis		10.1016/j.ijid.2024.107177
144	Understanding how neglected tropical diseases programs in five Asia-Pacific countries adjusted to the COVID-19 pandemic: A qualitative study	article	2024	PLoS Negl Trop Dis		10.1371/journal.pntd.0012221
145	Assessing the knowledge, training and capacity of health workers in the diagnosis and management of soil-transmitted helminths and schistosomiasis in eastern Uganda	article	2024	Trans R Soc Trop Med Hyg		10.1093/trstmh/trae029
146	Health workers' perspectives on school-based mass drug administration control programs for soil-transmitted helminthiasis and schistosomiasis in Ogun State, Nigeria	article	2024	PLoS One		10.1371/journal.pone.0302509
147	Impact of conflict on the elimination targets of lymphatic filariasis, schistosomiasis and soil-transmitted helminths in Cabo Delgado province, Mozambique	article	2024	PLoS Negl Trop Dis		10.1371/journal.pntd.0012119
148	Current drug strategies for the treatment and control of schistosomiasis	article	2024	Expert Opin Pharmacother		10.1080/14656566.2024.2333372
149	Integrating health intervention into existing program structure of the neglected tropical diseases: lessons learned from Yobe and Ebonyi states	article	2024	Front Public Health		10.3389/fpubh.2023.1281091
150	Unpacking the impact of integrating the neglected tropical disease supply chain into the national supply chain system: illustrative evidence from Liberia	article	2023	Parasitology		10.1017/S0031182023000896
151	"Our interventions are still here to support communities during the pandemic": Resuming mass drug administration for neglected tropical diseases after COVID-19 implementation delays	article	2023	PLoS Negl Trop Dis		10.1371/journal.pntd.0011368
152	A global call for action to tackle skin-related neglected tropical diseases (skin NTDs) through integration: An ambitious step change	article	2023	PLoS Negl Trop Dis		10.1371/journal.pntd.0011357
153	Importance of consultations using mobile teams in the screening and treatment of neglected tropical skin diseases in Benin	article	2023	PLoS Negl Trop Dis		10.1371/journal.pntd.0011314
154	Safety of integrated preventive chemotherapy for neglected tropical diseases	article	2022	PLoS Negl Trop Dis		10.1371/journal.pntd.0010700
155	Research priorities to support the development of integrated national strategies to control skin-neglected tropical diseases	article	2023	Trans R Soc Trop Med Hyg		10.1093/trstmh/trac086
156	How can the neglected tropical disease community be inclusive and equitable in programme delivery? Reaching refugees and internally displaced persons through integrating a 'leave no one behind' approach	article	2022	Int Health		10.1093/inthealth/ihac010
157	Behaviour Insight Shadowing: examining daily life settings for the prevention of neglected tropical disease	article	2022	Int Health		10.1093/inthealth/ihac042
158	How has the Ascend programme contributed to strengthening health systems for sustainable country-driven neglected tropical disease programming?	article	2022	Int Health		10.1093/inthealth/ihac012
159	Noma, a neglected disease: prevention is better than cure	article	2022	Curr Opin Otolaryngol Head Neck Surg		10.1097/MOO.0000000000000819
160	Enhancing research integration to improve One Health actions: learning lessons from neglected tropical diseases experiences	article	2022	BMJ Glob Health		10.1136/bmjgh-2022-008881
161	The Road to Elimination: Current State of Schistosomiasis Research and Progress Towards the End Game	article	2022	Front Immunol		10.3389/fimmu.2022.846108
162	Territory, neglected diseases and the action of community and endemic combat agents	article	2022	Rev Saude Publica		10.11606/s1518-8787.2022056003730
163	Nudge strategies for behavior-based prevention and control of neglected tropical diseases: A scoping review and ethical assessment	article	2021	PLoS Negl Trop Dis		10.1371/journal.pntd.0009239
164	Increasing efficiencies from integrating control and elimination programmes for soil-transmitted helminths and schistosomiasis	article	2022	Int Health		10.1093/inthealth/ihab029
165	Building supply chain capacity for neglected tropical diseases: experience from the Ascend West and Central Africa programme	article	2021	Trans R Soc Trop Med Hyg		10.1093/trstmh/trab068
166	Strengthening data collection for neglected tropical diseases: What data are needed for models to better inform tailored intervention programmes?	article	2021	PLoS Negl Trop Dis		10.1371/journal.pntd.0009351
167	Adapting an integrated neglected tropical disease programme in response to COVID-19	article	2021	Trans R Soc Trop Med Hyg		10.1093/trstmh/traa180
168	Neglected tropical diseases activities in Africa in the COVID-19 era: the need for a "hybrid" approach in COVID-endemic times	article	2021	Infect Dis Poverty		10.1186/s40249-020-00791-3
169	Donor reliance and the impact on neglected tropical disease programme delivery: reflections and solutions for change from programme management perspectives	article	2021	Int Health		10.1093/inthealth/ihaa090
170	Social marketing interventions for the prevention and control of neglected tropical diseases: A systematic review	article	2020	PLoS Negl Trop Dis		10.1371/journal.pntd.0008360
171	Investigating barriers and challenges to the integrated management of neglected tropical skin diseases in an endemic setting in Nigeria	article	2020	PLoS Negl Trop Dis		10.1371/journal.pntd.0008248
172	Neglected tropical diseases: an effective global response to local poverty-related disease priorities	article	2020	Infect Dis Poverty		10.1186/s40249-020-0630-9
173	Yellow Fever: Integrating Current Knowledge with Technological Innovations to Identify Strategies for Controlling a Re-Emerging Virus	article	2019	Viruses		10.3390/v11100960
174	The Elimination of Neglected Tropical Diseases: A Case Study Exemplifying How Foreign Assistance Funding Can Be Catalytic in Reducing the Burden of Major Global Health Conditions	article	2020	Clin Infect Dis		10.1093/cid/ciz742
175	Taenia solium taeniosis and cysticercosis literature in Tanzania provides research evidence justification for control: A systematic scoping review	article	2019	PLoS One		10.1371/journal.pone.0217420
176	Multisectoral approaches for the control of vector-borne diseases, with particular emphasis on dengue and housing	article	2019	Trans R Soc Trop Med Hyg		10.1093/trstmh/trz020
177	A colonial legacy of HIV/AIDS, NTD, and STI super-syndemics: Eugenicist foreign aid and intertwined health burdens in Nigeria	article	2019	Glob Public Health		10.1080/17441692.2019.1582683
178	Community perception and knowledge of cystic echinococcosis in the High Atlas Mountains, Morocco	article	2019	BMC Public Health		10.1186/s12889-018-6372-y
179	Organization of oversight for integrated control of neglected tropical diseases within Ministries of Health	article	2018	PLoS Negl Trop Dis		10.1371/journal.pntd.0006929
180	Shadow Puppets and Neglected Diseases: Evaluating a Health Promotion Performance in Rural Indonesia	article	2018	Int J Environ Res Public Health		10.3390/ijerph15092050
181	Addressing Inequity: Neglected Tropical Diseases and Human Rights	article	2018	Health Hum Rights
182	Equity and efficiency in the scaled-up implementation of integrated neglected tropical disease control: the health economics protocol of the COUNTDOWN multicountry observational study in Ghana, Cameroon and Liberia	article	2018	BMJ Open		10.1136/bmjopen-2017-020113
183	Integrated approach in the control and management of skin neglected tropical diseases in Lalo, Benin	article	2018	PLoS Negl Trop Dis		10.1371/journal.pntd.0006584
184	"Rapid impact" 10 years after: The first "decade" (2006-2016) of integrated neglected tropical disease control	article	2018	PLoS Negl Trop Dis		10.1371/journal.pntd.0006137
185	The role of community participation for sustainable integrated neglected tropical diseases and water, sanitation and hygiene intervention programs: A pilot project in Tanzania	article	2018	Soc Sci Med		10.1016/j.socscimed.2018.02.016
186	Review of the factors influencing the motivation of community drug distributors towards the control and elimination of neglected tropical diseases (NTDs)	article	2017	PLoS Negl Trop Dis		10.1371/journal.pntd.0006065
187	Pilot Study of the Addition of Mass Treatment for Malaria to Existing School-Based Programs to Treat Neglected Tropical Diseases	article	2018	Am J Trop Med Hyg		10.4269/ajtmh.17-0590
188	Why reinvent the wheel? Lessons in schistosomiasis control from the past	article	2017	PLoS Negl Trop Dis		10.1371/journal.pntd.0005812
189	Neglected tropical diseases: exploring long term practical approaches to achieve sustainable disease elimination and beyond	article	2017	Infect Dis Poverty		10.1186/s40249-017-0361-8
190	Skin NTDs: an opportunity for integrated care	article	2016	Trans R Soc Trop Med Hyg		10.1093/trstmh/trx008
191	Ethiopia Schistosomiasis and Soil-Transmitted Helminthes Control Programme: Progress and Prospects	article	2017	Ethiop Med J
192	Podoconiosis in Ethiopia: From Neglect to Priority Public Health Problem	article	2017	Ethiop Med J
193	Collaborating to develop joint water, sanitation and hygiene (WASH) and neglected tropical disease (NTD) sector monitoring: an expert consultation	article	2017	Int Health		10.1093/inthealth/ihx008
194	The cross-cutting contribution of the end of neglected tropical diseases to the sustainable development goals	article	2017	Infect Dis Poverty		10.1186/s40249-017-0288-0
195	Implementing a vector surveillance-response system for chagas disease control: a 4-year field trial in Nicaragua	article	2017	Infect Dis Poverty		10.1186/s40249-016-0225-7
196	[Brazilian Consensus on Chagas Disease, 2015]	article	2016	Epidemiol Serv Saude		10.5123/S1679-49742016000500002
197	Can Lymphatic Filariasis Be Eliminated by 2020?	article	2017	Trends Parasitol		10.1016/j.pt.2016.09.009
198	Integrating Neglected Tropical Disease and Immunization Programs: The Experiences of the Tanzanian Ministry of Health	article	2016	Am J Trop Med Hyg		10.4269/ajtmh.15-0724
199	Extent of Integration of Priority Interventions into General Health Systems: A Case Study of Neglected Tropical Diseases Programme in the Western Region of Ghana	article	2016	PLoS Negl Trop Dis		10.1371/journal.pntd.0004725
200	Epidemiological Features and Effectiveness of Schistosomiasis Control Programme in Lake and Marshland Region in The People's Republic of China	article	2016	Adv Parasitol		10.1016/bs.apar.2016.02.018
201	Female genital schistosomiasis (FGS): from case reports to a call for concerted action against this neglected gynaecological disease	article	2016	Int J Parasitol		10.1016/j.ijpara.2016.02.006
202	Q fever is an old and neglected zoonotic disease in Kenya: a systematic review	article	2016	BMC Public Health		10.1186/s12889-016-2929-9
203	Integration of water, sanitation and hygiene for the control of neglected tropical diseases: a review of progress and the way forward	article	2016	Int Health		10.1093/inthealth/ihw003
204	Water, sanitation and hygiene for accelerating and sustaining progress on neglected tropical diseases: a new Global Strategy 2015-20	article	2016	Int Health		10.1093/inthealth/ihv073
205	Impact of vectorborne parasitic neglected tropical diseases on child health	article	2016	Arch Dis Child		10.1136/archdischild-2015-308266
206	[Activity of NTDs Drug-discovery Research Consortium]	article	2016	Yakugaku Zasshi		10.1248/yakushi.15-00233-4
207	Paratransgenesis: a promising new strategy for mosquito vector control	article	2015	Parasit Vectors		10.1186/s13071-015-0959-2
208	Reviewing dengue: still a neglected tropical disease?	article	2015	PLoS Negl Trop Dis		10.1371/journal.pntd.0003632
209	The neglected zoonoses--the case for integrated control and advocacy	article	2015	Clin Microbiol Infect		10.1016/j.cmi.2015.04.011
210	Contemporary and emerging strategies for eliminating human African trypanosomiasis due to Trypanosoma brucei gambiense: review	article	2015	Trop Med Int Health		10.1111/tmi.12483
211	Controlling parasites, understanding practices: the biosocial complexity of a One Health intervention for neglected zoonotic helminths in northern Lao PDR	article	2014	Soc Sci Med		10.1016/j.socscimed.2014.09.030
212	Current pipelines for neglected diseases	article	2014	PLoS Negl Trop Dis		10.1371/journal.pntd.0003092
213	[Neglected infectious diseases: an ongoing challenge for public health and equity in Peru]	article	2014	Rev Peru Med Exp Salud Publica
214	[The road to elimination: an overview of neglected infectious diseases in Latin America and the Caribbean]	article	2014	Rev Peru Med Exp Salud Publica
215	Mental distress and podoconiosis in Northern Ethiopia: a comparative cross-sectional study	article	2015	Int Health		10.1093/inthealth/ihu043
216	One World-One Health and neglected zoonotic disease: elimination, emergence and emergency in Uganda	article	2015	Soc Sci Med		10.1016/j.socscimed.2014.06.044
217	An overview of visceral leishmaniasis elimination program in India: a picture imperfect	article	2014	Expert Rev Anti Infect Ther		10.1586/14787210.2014.928590
218	China's sustained drive to eliminate neglected tropical diseases	article	2014	Lancet Infect Dis		10.1016/S1473-3099(14)70727-3
219	Exploring the interface between diagnostics and maps of neglected parasitic diseases	article	2014	Parasitology		10.1017/S0031182013002230
220	Could nitazoxanide be added to other essential medicines for integrated neglected tropical disease control and elimination?	article	2014	PLoS Negl Trop Dis		10.1371/journal.pntd.0002758
221	Control and surveillance of human African trypanosomiasis	article	2013	World Health Organ Tech Rep Ser
222	Overcoming the challenges of drug discovery for neglected tropical diseases: the A·WOL experience	article	2014	J Biomol Screen		10.1177/1087057113511270
223	Commentary by Spear, R. on "Integration of water, sanitation, and hygiene for the prevention and control of neglected tropical diseases: a rationale for inter-sectoral collaboration:" can the control of NTDs profit from a good WASH?	article	2013	PLoS Negl Trop Dis		10.1371/journal.pntd.0002473
224	Neglected tropical diseases: comparison of the costs of integrated and vertical preventive chemotherapy treatment in Niger	article	2013	Int Health		10.1093/inthealth/ihs010
225	The effects of integration on financing and coverage of neglected tropical disease programs	article	2013	Am J Trop Med Hyg		10.4269/ajtmh.13-0018
226	Global trends in neglected tropical disease control and elimination: impact on child health	article	2013	Arch Dis Child		10.1136/archdischild-2012-302338
227	A cluster randomized study of the safety of integrated treatment of trachoma and lymphatic filariasis in children and adults in Sikasso, Mali	article	2013	PLoS Negl Trop Dis		10.1371/journal.pntd.0002221
228	Rolling out and scaling up integrated preventive chemotherapy for selected neglected tropical diseases	article	2013	Wkly Epidemiol Rec
229	Geographical factors affecting bed net ownership, a tool for the elimination of Anopheles-transmitted lymphatic filariasis in hard-to-reach communities	article	2013	PLoS One		10.1371/journal.pone.0053755
230	Resisting control of neglected tropical diseases: dilemmas in the mass treatment of schistosomiasis and soil-transmitted helminths in north-west Uganda	article	2008	J Biosoc Sci		10.1017/S0021932007002301
231	Monitoring drug coverage for NTD mass drug administration programs: analysis of 214 MDAs in 15 countries.	article	2011	PLOS NTD		de Rochars, M. et al.
232	Preventive Chemotherapy in Human Helminthiasis: Coordinated use of anthelminthic drugs in control interventions.	Guidelines	2006	WHO/PAHO		https://www.paho.org/en/documents/guideline-preventive-chemotherapy-control-soil-transmitted-helminth-infections-risk#:~:text=This%20guideline%20on%20Preventive%20chemotherapy%20to%20control%20soil-transmitted,of%20control%20programmes%2C%20published%20by%20WHO%20in%202011.
233	Barriers and opportunities for WASH–NTD integration: insights from global stakeholder interviews.	article	2021	Intl Journal Env Research & PH		Burns, M. et al.
234	Tailoring people-centred NTD programmes in Liberia: a case study of health systems constraints and opportunities.	article	2019	Intl Health		Dean, L. et al.
235	Lessons learned from integration of neglected tropical disease programmes in Africa: case studies and thematic syntheses	article	2015	Trop Med Int Health		Brieger, W. et al.
236	Integrated control and management of neglected tropical skin diseases	article	2017	PLOS NTD		10.1371/journal.pntd.0005136
237	Systematic review of integration in NTD control: benefits, challenges, and evidence gaps and evidence gaps.	article	2022	Parasit Vectors		Teng, T. et al.

## Sheet: excluded articles
Table 1
	Mainstreaming control interventions for neglected tropical diseases into the health system: a scoping review protocol		2024	BMJ Open	10.1136/bmjopen-2024-090252
116	A global call for action to tackle skin-related neglected tropical diseases (skin NTDs) through integration: An ambitious step change	article	2023	PLOS NTD	https://journals.plos.org/plosntds/article?id=10.1371/journal.pntd.0011357
119	The effects of integration on financing and coverage of neglected tropical disease programs	article	2013	Am J Trop Med Hyg	https://www.ajtmh.org/view/journals/tpmd/89/3/article-p407.xml
